# Supplementary material for: The P. falciparum CSP repeat region contains three distinct epitopes required for protection by antibodies in vivo
Source: PLoS Pathog. 2021 Nov 8;17(11):e1010042. doi: 10.1371/journal.ppat.1010042 (PMC8601602; doi:10.1371/journal.ppat.1010042)
Supplement: S1 Table — Name, preferred primary epitope, secondary epitopes, source from which they were isolated, and references for the three mAbs used in this study. (XLSX) [file ppat.1010042.s004.xlsx]

## Sheet: Sheet1
	Name, preferred primary epitope, secondary epitopes, source from which they were isolated, and references for the three mAbs used in this study
	Reference
	1	Kisalu NK, Idris AH, Weidle C, Flores-Garcia Y, Flynn BJ, Sack BK, et al. A human monoclonal antibody prevents malaria infection by targeting a new site of vulnerability on the parasite. Nat Med. 2018;24(4):408-16. Epub 2018/03/20. doi: 10.1038/nm.4512. PubMed PMID: 29554083; PubMed Central PMCID: PMCPMC5893371.
	2	Wang LT, Pereira LS, Flores-Garcia Y, O'Connor J, Flynn BJ, Schon A, et al. A Potent Anti-Malarial Human Monoclonal Antibody Targets Circumsporozoite Protein Minor Repeats and Neutralizes Sporozoites in the Liver. Immunity. 2020;53(4):733-44 e8. Epub 2020/09/19. doi: 10.1016/j.immuni.2020.08.014. PubMed PMID: 32946741; PubMed Central PMCID: PMCPMC7572793.
	3	Oyen D, Torres JL, Wille-Reece U, Ockenhouse CF, Emerling D, Glanville J, et al. Structural basis for antibody recognition of the NANP repeats in Plasmodium falciparum circumsporozoite protein. Proc Natl Acad Sci U S A. 2017;114(48):E10438-E45. Epub 2017/11/16. doi: 10.1073/pnas.1715812114. PubMed PMID: 29138320; PubMed Central PMCID: PMCPMC5715787.
	4	Murugan R, Scally SW, Costa G, Mustafa G, Thai E, Decker T, et al. Evolution of protective human antibodies against Plasmodium falciparum circumsporozoite protein repeat motifs. Nat Med. 2020;26(7):1135-45. Epub 2020/05/27. doi: 10.1038/s41591-020-0881-9. PubMed PMID: 32451496.
