# Supplementary material for: The P. falciparum CSP repeat region contains three distinct epitopes required for protection by antibodies in vivo
Source: PLoS Pathog. 2021 Nov 8;17(11):e1010042. doi: 10.1371/journal.ppat.1010042 (PMC8601602; doi:10.1371/journal.ppat.1010042)
Supplement: S2 Table — Parasite name and selected sequence from the CSP repeat region detailing the modifications made to CSP (either PfCSP or PbCSP) expressed on the different transgenic Pb parasite lines generated in this study. (XLSX) [file ppat.1010042.s005.xlsx]

## Sheet: Sheet1
	Parasite name and selected sequence from the CSP repeat region detailing the modifications made to CSP (either PfCSP or PbCSP) expressed on the different transgenic Pb parasite lines generated in this study.
