# Supplementary material for: The P. falciparum CSP repeat region contains three distinct epitopes required for protection by antibodies in vivo
Source: PLoS Pathog. 2021 Nov 8;17(11):e1010042. doi: 10.1371/journal.ppat.1010042 (PMC8601602; doi:10.1371/journal.ppat.1010042)
Supplement: S4 Table — The effective concentration required for 50% maximal binding (EC50, μg/mL) for each of the mAbs was calculated by using sigmoidal four-parameter nonlinear regression in Prism with log-transformed mAb concentration values. (XLSX) [file ppat.1010042.s007.xlsx]

## Sheet: Sheet1
	The effective concentration required for 50% maximal binding (EC50, μg/mL) for each of the mAbs was calculated by using sigmoidal four-parameter nonlinear regression in Prism with log-transformed mAb concentration values.
