# Supplementary material for: The P. falciparum CSP repeat region contains three distinct epitopes required for protection by antibodies in vivo
Source: PLoS Pathog. 2021 Nov 8;17(11):e1010042. doi: 10.1371/journal.ppat.1010042 (PMC8601602; doi:10.1371/journal.ppat.1010042)
Supplement: S1 Data — (XLSX) [file ppat.1010042.s008.xlsx]

## Sheet: Figure 1H-I
	Pb transgenic parasite lines and their infectivity in mice
	2100 Spz				700 Spz				230 Spz
	PbPf full CSP	JR KI	JR+MR KI		PbPf full CSP	JR KI	JR+MR KI		PbPf full CSP	JR KI	JR+MR KI
	21690000	20230000	17880000		4387000	5606000	6218000		1763000	2298000	2466000
	16570000	22150000	14910000		3894000	7213000	5744000		1962000	2462000	2560000
	24110000	19380000	16910000		4675000	6327000	2262000		2906000	1654000	1994000
	14800000	17210000	16770000		4103000	5183000	2345000		2404000	2752000	2275000
	2100 Spz					700 Spz					230 Spz
	PbPf full CSP	JR KO	MR KO	JR+MR KO		PbPf full CSP	JR KO	MR KO	JR+MR KO		PbPf full CSP	JR KO	MR KO	JR+MR KO
	17060000	14870000	24100000	14260000		4587000	7832000	7175000	4844000		4721000	3798000	2411000	1541000
	33600000	17950000	21260000	10200000		7262000	5526000	8097000	3881000		3514000	2065000	2319000	2011000
	17570000	22720000	10450000	14640000		4767000	6498000	7440000	2620000		3252000	2339000	2885000	1652000
	27490000	17160000	30320000	13160000		8821000	7640000	7167000	5101000		3555000	1116000	2190000	2185000

## Sheet: Figure 2
	Ananalysis of PfCSP mAbs binding to transgenic SPZ lines							MR KO						JR KO
		PbPf full CSP					Log [mAb] (µg/mL)	CIS43	L9	317	VRC01		Log [mAb] (µg/mL)	CIS43	L9	317	VRC01
	Log [mAb] (µg/mL)	CIS43	L9	317	VRC01		2	70199	90502	98500	14.3		2	166605	131497	132484	14.6
	2	135825	117554	115522	17.1		0.2	73418	61980	85890			0.2	108819	88938	105615
	0.2	101236	80907	94416			0.02	31961	4291	36378			0.02	34957	26984	41200
	0.02	58530	47130	61980			0.002	3810	101	4645			0.002	5417	5245	7278
	0.002	9660	8511	9660			0.0002	677	17.9	540			0.0002	736	782	1060
	0.0002	1432	997	1236			2e-05	95.2	13.3	103			2e-05	95	90.4	130
	2e-05	169	133	158			2e-06	30.7	12.7	23.1			2e-06	23.5	25.9	30.9
	2e-06	29.4	21.3	26.9			2e-07	16.4	13.3	18.1			2e-07	15.6	14.1	17.1
	2e-07	16.3	8.04	13.3
								JR+MR KI						JR KI
							Log [mAb] (µg/mL)	CIS43	L9	317	VRC01		Log [mAb] (µg/mL)	CIS43	L9	317	VRC01
							2	95362	123867	93016	18.2		2	92784	40187	7900	17.3
							0.2	99734	83986	93713			0.2	93248	5679	759
							0.02	44396	29076	32523			0.02	57950	660	79.8
							0.002	6925	4520	5298			0.002	9261	93.4	18.8
							0.0002	959	338	630			0.0002	1350	20	13.3
							2e-05	129	35.1	90.4			2e-05	164	10.3	11.1
							2e-06	26.4	16.5	21.4			2e-06	35.5	10.4	11.3
							2e-07	13.8	13.6	12.5			2e-07	12	8.94	13
								JR+MR KO
							Log [mAb] (µg/mL)	CIS43	L9	317	VRC01
							2	124176	156546	168693	276
							0.2	128903	136164	147462
							0.02	57950	43304	91408
							0.002	10486	1254	13887
							0.0002	2055	292	3325
							2e-05	395	262	992
							2e-06	268	267	515
							2e-07	261	238	326

## Sheet: Figure 3
		Quantitative analysis of PfCSP mAbs immobilizing SPZ in vitro
		L9 Percent of non-motile spz				317 Percent of non-motile spz								CIS43 (50 µg/mL) Percent of non-motile spz				Isotype Control Percent of non-motile spz
	PbPf full CSP	63.3333	75	100		73.8095	100	100	100	100	100	47.6191		90.4762	93.33			8.92857	2.38095	2.7027	0	3.0303	0	0
	Junction KO					82.0513	100	100	100					0	14.815			1.69491	3.22581
	Junction KI					0	8.82353							82.353	85.714			0	13.1579
	Minor repeat KO	26.9231	24.32			96.5517	100											0	3.234
	Junction+Minor repeat KI	81.4815	85.7143			10	11.7647											5.26316	0

## Sheet: Figure 4
						PfCSP mAb-mediated liver burden reduction in mice challenged i.v. with transgenic SPZ lines
	PbPf full CSP						JR KO						JR KI
	PBS	CIS43-100 μg	L9-100 μg	317-100 μg	Control		PBS	CIS43	L9	317	Control		PBS	CIS43	L9	317	Control
	16050000	2279000	320600	955500	11780000		10940000	5305000	327800	969800	9936000		26870000	2543000	13950000	25510000	30200000
	12530000	1583000	421100	966500	14390000		15010000	4353000	471600	1012000	8104000		26500000	2168000	19210000	20110000	24770000
	11880000	1527000	433700	698800	12410000		8101000	5141000	440000	1187000	8384000		17190000	2744000	16320000	18260000	27530000
	22250000	2098000	1159000	1347000	17610000		10630000	4923000	735500	452400	9276000		25440000	1905000	16660000	16920000	32560000
	13090000	889400	994600	764900	14040000		9867000	3375000	1063000	736000	10930000		20970000	3529000	20860000	17020000	27450000
							MR KO						JR+MR KI
							PBS	L9	CIS43	317	Control		PBS	L9	CIS43	317	Control
							10890000	5850000	6037000	1089000	11570000		12280000	465100	2017000	12960000	11490000
							11940000	3078000	4889000	332700	21310000		18050000	341600	2381000	5986000	10710000
							14030000	4639000	4297000	773900	10930000		14630000	692600	1862000	9021000	15860000
							18800000	5293000	5567000	824500	14670000		19430000	525400	2405000	7230000	11980000
							19500000	4693000	4185000	1380000	12010000		17250000	555600	2061000	7942000	11950000
							JR+MR KO
							PBS	317	L9	CIS43	Control
							10800000	445500	4344000	7410000	16090000
							14260000	700500	4252000	8072000	14150000
							10200000	313800	5567000	11040000	11450000
							14640000	709200	6287000	7521000	10660000
							13160000	648300	7870000	10520000	13580000

## Sheet: Figure 5
			Day Post-Challenge	Naive Pf WT	CIS43- 400 μg		Day Post-Challenge	Naive JR KO	CIS43- 400 μg		Day Post-Challenge	Naive JR KI	CIS43- 400 μg		Day Post-Challenge	Naive Pf WT	L9-300 μg		Day Post-Challenge	Naive MR KO	L9-300 μg		Day Post-Challenge	Naive JR+MR KI	L9-300 μg		Day Post-challenge	Naive JR+MR KO	AB-317-300 μg
	BP Challenge-Sterile Protection		4	1			4	1	1		4	1	1		4	1			4	1	1		4	1			4	1
1= positive			4	1			4	1	1		4	1	1		4	1			4	1	1		4	1			4	1
0= negative			4	1			4	1	1		4	1			4	1			4	1	1		4	1			4	1
			4	1			4	1	1		4	1			4	1			4	1	1		4	1			4	1
			4	1			4	1	1		4	1			4	1			4	1	1		4	1			4	1
			4	1			4	1	1		4	1			4	1			4	1	1		4	1			4	1
			4	1			4	1	1		4	1			4	1			4	1	1		4	1			4
			4	1			4	1	1		4	1			4	1			4	1	1		4	1			4
			4	1			4	1			4	1			4	1			4	1			4	1			4
			4	1			4	1			4	1			4	1			4	1			4	1			4
			4	1			4	1			4	1			4	1			4	1			4	1			4
			4	1			4	1			4	1			4	1			4	1			4	1			4
			5				5		1		5		1		5				5				5				5	1
			5				5		1		5		1		5				5		1		5				5	1
			5				5		1		5				5				5		1		5				5	1
			5				5		1		5				5				5				5				5	1
			5				5				5				5				5				5				5
			5				5				5				5				5				5				5
			5				5				5				5				5				5				5
			5				5				5				5				5				5				5
			5				5				5				5				5				5				5
			5				5				5				5				5				5				5
			5				5				5				5				5				5				5
			5				5				5				5				5				5				5
			6				6				6		1		6				6				6				6	1
			6				6				6				6				6				6				6	1
			6				6				6				6				6				6				6
			6				6				6				6				6				6				6
			6				6				6				6				6				6				6
			6				6				6				6				6				6				6
			6				6				6				6				6				6				6
			6				6				6				6				6				6				6
			6				6				6				6				6				6				6
			6				6				6				6				6				6				6
			6				6				6				6				6				6				6
			6				6				6				6				6				6				6
			7				7				7				7				7				7				7
			7				7				7				7				7				7				7
			7				7				7				7				7				7				7
			7				7				7				7				7				7				7
			7				7				7				7				7				7				7
			7				7				7				7				7				7				7
			7				7				7				7				7				7				7
			7				7				7				7				7				7				7
			7				7				7				7				7				7				7
			7				7				7				7				7				7				7
			7				7				7				7				7				7				7
			7				7				7				7				7				7				7
			8				8				8				8				8				8				8
			8				8				8				8				8				8				8
			8				8				8				8				8				8				8
			8				8				8				8				8				8				8
			8				8				8				8				8				8				8
			8				8				8				8				8				8				8
			8				8				8				8				8				8				8
			8				8				8				8				8				8				8
			8				8				8				8				8				8				8
			8				8				8				8				8				8				8
			8				8				8				8				8				8				8
			8				8				8				8				8				8				8
			10		0		10				10		0		10		0		10		0		10		0		10		0
			10		0		10				10		0		10		0		10		0		10		0		10		0
			10		0		10				10		0		10		0		10				10		0		10		0
			10		0		10				10		0		10		0		10				10		0		10		0
			10		0		10				10		0		10		0		10				10		0		10		0
			10		0		10				10		0		10		0		10				10		0		10		0
			10		0		10				10		0		10		0		10				10		0		10		0
			10		0		10				10				10		0		10				10		0		10		0
			10		0		10				10				10		0		10				10		0		10		0
			10		0		10				10				10		0		10				10		0		10		0
			10		0		10				10				10		0		10				10		0		10		0
			10		0		10				10				10		0		10				10		0		10		0

## Sheet: Figure S1
		PbANKA Challenge
	L9	CIS43	317	Control	AB-3D11	PBS	Bkg
	13320000	20280000	19420000	13460000	2375000	16540000	122900
	20940000	18980000	14590000	22100000	2940000	21970000	155400
	14660000	16690000	10540000	11950000	1032000	14950000
	14820000	13270000	15940000	17040000	2016000	19580000

## Sheet: Figure S2
	Stats
	CIS43							L9							317
	CIS43-PbPf	CIS43-JKO	CIS43-JKI	CIS43 MRKO	CIS43 JMRKI	CIS43 JRMRKO		L9 PbPf full CSP	L9 JKO	L9 JKI	L9 MRKO	L9 JMRKI	L9 JRMRKO		317 PbPf full CSP	317 JKO	317 JKI	317 MRKO	317 JMRKI	317 JRMRKO
	2279000	5305000	2543000	6037000	2017000	7410000		320600	327800	13950000	5850000	465100	4344000		955500	969800	25510000	1089000	12960000	445500
	1583000	4353000	2168000	4889000	2381000	8072000		421100	471600	19210000	3078000	341600	4252000		966500	1012000	20110000	332700	5986000	700500
	1527000	5141000	2744000	4297000	1862000	11040000		433700	440000	16320000	4639000	692600	5567000		698800	1187000	18260000	773900	9021000	313800
	2098000	4923000	1905000	5567000	2405000	7521000		1159000	735500	16660000	5293000	525400	6287000		1347000	452400	16920000	824500	7230000	709200
	889400	3375000	3529000	4185000	2061000	10520000		994600	1063000	20860000	4693000	555600	7870000		764900	736000	17020000	1380000	7942000	648300

## Sheet: Figure S3
		Dose titration of PfCSP mAb-mediated liver burden reduction in mice challenged i.v. with transgenic SPZ lines.
PbPf full CSP						JR KO						JR KI
PBS	L9-300	L9-100	L9-30				PBS	CIS43-300	CIS43-100	CIS43-30		PBS	CIS43-300	CIS43-100	CIS43-30
16380000	225600	322700	4579000				9867000	2945000	3375000	6658000		20970000	1552000	3529000	6290000
12810000	218900	426400	3650000				10940000	3018000	5305000	7589000		26870000	1631000	2543000	7591000
12110000	182300	415500	1959000				15010000	3644000	4353000	10440000		26500000	1694000	2168000	5026000
22130000	230100	1164000	2236000				8101000	3242000	5141000	5829000		17190000	1477000	2744000	6123000
13240000	198400	996000	2802000				10630000	3970000	4923000	4192000		25440000	1620000	1905000	8901000
PbPf full CSP
PBS	CIS43-300	CIS43-100	CIS43-30			MR KO						JR+MR KI
16380000	425400	2279000	7998000				PBS	L9-300	L9-100	L9-30		PBS	L9-300	L9-100	L9-30
12810000	221000	1583000	6378000				10890000	3966000	5850000	5288000		17250000	228000	555600	4032000
12110000	320900	1527000	4982000				11940000	3223000	3078000	7081000		12280000	217400	465100	3871000
22130000	257900	2098000	1773000				14030000	3675000	4639000	6009000		18050000	196000	341600	2784000
13240000	316200	889400	3925000				18800000	3739000	5293000	10160000		14630000	286200	692600	3208000
							19500000	2673000	4693000	7989000		19430000	206100	525400	3085000
PbPf full CSP							JR+MR KO Dose Response
PBS	317-300	317-100	317-30				PBS	317-300	317-100	317-30
32590000	343600	2331000	3597000				10800000	203100	445500	2621000
32770000	170900	1396000	9690000				14260000	222600	700500	2854000
33910000	406800	1649000	5953000				10200000	165900	313800	3811000
32510000	291500	2153000	4664000				14640000	188900	709200	1258000
33930000	184000	2137000	9062000				13160000	247500	648300	3404000
